# Supplementary material for: Genetic Polymorphisms of IL-17F and TRAF3IP2 Could Be Predictive Factors of the Long-Term Effect of Infliximab against Crohn's Disease
Source: Biomed Res Int. 2015 Oct 19;2015:416838. doi: 10.1155/2015/416838 (PMC4628975; doi:10.1155/2015/416838)
Supplement: Supplementary file 1 — Supplemental Table 1: Evaluation of a genetic test for response to IFX after 1 year of treatment of the CD patients without concomitant use of immunomodulators. Supplemental Table 2: Evaluation of a genetic test for response to IFX after 1 year of treatment of the CD patients with penetrating disease. Supplemental Table 3: Evaluation of a genetic test for response to IFX after 1 year of treatment of the CD patients without penetrating disease. Supplemental Table 4: Evaluation of a genetic test for response to IFX after 1 year of treatment of the CD patients with concomitant use of immunomodulators plus non-penetrating disease. Supplemental Table 5: Evaluation of a genetic test for response to IFX after 1 year of treatment of the CD patients with non-concomitant use of immunomodulators plus penetrating disease. Supplemental Table 6: Evaluation of a genetic test for response to IFX after 1 year of treatment of the CD patients with non-concomitant use of immunomodulators plus non-penetrating disease [file 416838.f1.xls]

## Sheet: Supp Table 1
Supplemental Table 1: Evaluation of a genetic test for response to IFX after 1 year of treatment of the CD patients without concomitant use of immunomodulators
Factor		Number of CD patients(%)			OR (95% CI)	P value*
		responders	non-responders
		n = 69	n = 6
both G/G genotype of rs766748 in IL17F and C/C and C/A genotype of rs1883136 in TRAF3IP2		33 (47.8)	1 (16.7)		4.583 (0.508 - 41.32)	0.2122
others		36 (52.2)	5 (83.3)
*Factors were statistically analyzed by Fisher's exact test.
Abbreviations: IFX, infliximab; CD, Crohn's disease; OR, odds ratio; CI, confidence interval.

## Sheet: Supp Table 2
Supplemental Table 2: Evaluation of a genetic test for response to IFX after 1 year of treatment of the CD patients with penetrating disease
Factor		Number of CD patients(%)			OR (95% CI)	P value*
		responders	non-responders
		n = 18	n = 8
both G/G genotype of rs766748 in IL17F and C/C and C/A genotype of rs1883136 in TRAF3IP2		9 (50.0)	0 (0)		17.00 (0.854 - 338.5)	0.0233
others		9 (50.0)	8 (100)
*Factors were statistically analyzed by Fisher's exact test.
Abbreviations: IFX, infliximab; CD, Crohn's disease; OR, odds ratio; CI, confidence interval.

## Sheet: Supp Table 3
Supplemental Table 3: Evaluation of a genetic test for response to IFX after 1 year of treatment of the CD patients without penetrating disease
Factor		Number of CD patients(%)			OR (95% CI)	P value*
		responders	non-responders
		n = 71	n = 6
both G/G genotype of rs766748 in IL17F and C/C and C/A genotype of rs1883136 in TRAF3IP2		38 (53.5)	1 (16.7)		5.758 (0.6395 - 51.84)	0.108
others		33 (46.5)	5 (83.3)
*Factors were statistically analyzed by Fisher's exact test.
Abbreviations: IFX, infliximab; CD, Crohn's disease; OR, odds ratio; CI, confidence interval.

## Sheet: Supp Table 4
Supplemental Table 4: Evaluation of a genetic test for response to IFX after 1 year of treatment of the CD patients with concomitant use of immunomodulators plus non-penetrating disease
Factor		Number of CD patients(%)			OR (95% CI)	P value*
		responders	non-responders
		n = 16	n = 3
both G/G genotype of rs766748 in IL17F and C/C and C/A genotype of rs1883136 in TRAF3IP2		10 (62.5)	0 (0)		11.31 (0.4987 - 256.4)	0.0867
others		6 (37.5)	3 (100)
*Factors were statistically analyzed by Fisher's exact test.
Abbreviations: IFX, infliximab; CD, Crohn's disease; OR, odds ratio; CI, confidence interval.

## Sheet: Supp Table 5
Supplemental Table 5: Evaluation of a genetic test for response to IFX after 1 year of treatment of the CD patients with non-concomitant use of immunomodulators plus penetrating disease
Factor		Number of CD patients(%)			OR (95% CI)	P value*
		responders	non-responders
		n = 14	n = 3
both G/G genotype of rs766748 in IL17F and C/C and C/A genotype of rs1883136 in TRAF3IP2		5 (35.7)	0 (0)		4.053 (0.1746 - 94.05)	0.5147
others		9 (64.3)	3 (100)
*Factors were statistically analyzed by Fisher's exact test.
Abbreviations: IFX, infliximab; CD, Crohn's disease; OR, odds ratio; CI, confidence interval.

## Sheet: Supp Table 6
Supplemental Table 6: Evaluation of a genetic test for response to IFX after 1 year of treatment of the CD patients with non-concomitant use of immunomodulators plus non-penetrating disease
Factor		Number of CD patients(%)			OR (95% CI)	P value*
		responders	non-responders
		n = 55	n = 3
both G/G genotype of rs766748 in IL17F and C/C and C/A genotype of rs1883136 in TRAF3IP2		28 (50.9)	1 (33.3)		2.074 (0.1774 - 24.24)	1
others		27 (49.1)	2 (66.7)
*Factors were statistically analyzed by Fisher's exact test.
Abbreviations: IFX, infliximab; CD, Crohn's disease; OR, odds ratio; CI, confidence interval.
